# Supplementary material for: Simultaneous Mass Spectrometric Detection of Proteins of Ten Oilseed Species in Meat Products
Source: Foods. 2022 Jul 20;11(14):2155. doi: 10.3390/foods11142155 (PMC9323756; doi:10.3390/foods11142155)
Supplement: Supplementary file 1 [file foods-11-02155-s001.zip]

Archive with 1 entries (1 files):
- foods-1793532-supplementary.pdf
